# Supplementary material for: Transmembrane protein 120A (TMEM-120A/TACAN) coordinates with PIEZO channel during Caenorhabditis elegans reproductive regulation
Source: G3 (Bethesda). 2023 Dec 5;14(1):jkad251. doi: 10.1093/g3journal/jkad251 (PMC10755168; doi:10.1093/g3journal/jkad251)
Supplement: jkad251_Supplementary_Data [file jkad251_supplementary_data.zip]

Archive with 6 entries (6 files):
- Figure_S1_G3-2023-404545.tif
- Figure_S2_G3-2023-404545.tif
- Figure_S3_G3-2023-404545.tif
- Supplemental_Figure_and_Video_Legend_G3-2023-404545.docx
- Table_S1_G3-2023-404545.docx
- Video_S1_G3-2023-404545.mp4
